# Supplementary material for: A simplified hydroxyurea dosing approach for paediatric sickle cell anaemia in nigeria: addressing emergency care burden and adherence barriers in low-resource settings
Source: BMC Pediatr. 2025 Jul 2;25:487. doi: 10.1186/s12887-025-05834-y (PMC12220330; doi:10.1186/s12887-025-05834-y)
Supplement: Supplementary file 1 — Supplementary Material 1 [file 12887_2025_5834_MOESM1_ESM.csv]

age	height	weight	mother_age	father_age	BMI	gender	hydroxyurea_compliance	social_class	age_category
0.7	165.66586020663138	46	72.83313950496017	51	17.48455595614515	Female	Yes	Lower	Above 15
0.6	103	15	40	43	14.1	Female	Yes	Lower	01-May
0.7	116	19	58.23541238425184	43	14.1	Female	Yes	Upper	06-Oct
1	138	30	41	42	15.8	Male	Yes	Middle	06-Oct
1	79	10	38	48	16	Male	Yes	Upper	01-May
1	132	29	38	48	16.6	Female	No	Middle	06-Oct
1	125	23	38	44	14.7	Male	Yes	Upper	06-Oct
1	61	5	42	40	13.4	Male	Yes	Upper	01-May
1	155	40	73.27396316932641	79	16.6	Male	No	Lower	Nov-15
1	143	32	45	50	15.6	Male	No	Lower	Nov-15
1	96.40070131797526	13	33	36	14.592275032489944	Male	Yes	Middle	01-May
2	118.55792343195176	25	59.26260823086277	43.66288458627788	16.029108535463664	Male	Yes	Middle	06-Oct
3	136.3281840714931	30	64.31361489678731	46.90769051958168	15.446277252827633	Male	Yes	Upper	Nov-15
3	139	36	46	51	18.6	Female	Yes	Upper	06-Oct
3	125	25	42	53	16	Male	Yes	Middle	06-Oct
3	150	28	62	48.48072330259782	12.4	Female	Yes	Lower	Nov-15
3	106.38109326649558	16	27	32	14.368237750772655	Male	Yes	Lower	01-May
3	101	17	26	32	16.7	Male	Yes	Lower	01-May
4	131	24	62.38459078286618	45.17831559202878	14	Female	Yes	Middle	06-Oct
4	121	20	35	41	13.7	Female	Yes	Lower	06-Oct
4	155	39	69.71045092353293	50.64652217244584	16.2	Male	Yes	Upper	Nov-15
4	179	59	36	55	18.4	Male	No	Upper	Above 15
4	149	55	55	60	24.8	Male	Yes	Lower	Above 15
5	88.38123163178541	12	26	35	15.272640948466956	Male	Yes	Middle	01-May
5	117	22	42	55	16.1	Female	No	Upper	01-May
5	156	45	43	50	18.5	Female	No	Middle	Nov-15
5	143	29	50	70	14.2	Male	Yes	Lower	Nov-15
5	96.83806135343563	14	29	33	14.66723944066868	Female	Yes	Upper	01-May
5	102	15	32	38	14.4	Female	No	Upper	01-May
5	145	28	38	42	13.3	Male	Yes	Upper	Nov-15
5	130	26	38	42	15.4	Female	Yes	Middle	Nov-15
5	96	14	42	39.04595619699434	15.2	Male	Yes	Middle	01-May
6	111	17	40	41	13.8	Female	No	Upper	06-Oct
6	160	43.09322322434903	40	51	17.336746052084877	Male	Yes	Lower	Above 15
6	153	40.17212878900765	40	51	17.266598219318197	Female	Yes	Lower	Nov-15
6	102	14	40	43	13.5	Female	Yes	Middle	01-May
6	118	18	58.52814296112073	42.45000630598689	12.9	Female	Yes	Upper	01-May
6	118	18	58.612382070709856	42.53188091867217	12.9	Female	Yes	Middle	06-Oct
6	142	24	40	44	11.9	Male	Yes	Upper	Nov-15
6	159	43	40	44	17	Female	Yes	Middle	Above 15
7	177	50	46	53	16	Male	Yes	Upper	Nov-15
7	173	49	46	54.24432253980698	16.4	Male	Yes	Middle	Nov-15
8	150.74335531308554	29	39	49	13.339403224082623	Female	Yes	Middle	Nov-15
8	133	26	41	44	14.7	Male	Yes	Upper	06-Oct
8	186	55	42	54	15.9	Male	No	Upper	Above 15
8	132	24	35	48	13.8	Male	No	Middle	06-Oct
8	107.3308262042157	19	55.90077916585972	41.25981602871176	15.34390585040568	Female	Yes	Middle	01-May
8	137	28	38	46.36687507707124	14.9	Female	Yes	Middle	06-Oct
9	158.01420693715443	40	54	51.26473585221656	16.380953094291765	Male	No	Lower	Nov-15
9	87.05023902272436	10	26	32	14.60773420428007	Female	Yes	Upper	01-May
9	87.12674633534368	10	25	31	14.581794944112833	Female	Yes	Upper	01-May
9	154.07264804571903	38.57357128422963	43	47	16.314589374699228	Male	Yes	Lower	Nov-15
9	102	14	31	42	13.5	Male	Yes	Lower	01-May
10	139	31	38	47	16	Male	No	Upper	06-Oct
10	116	19	36	45	14.1	Male	Yes	Lower	06-Oct
10	79.77429814249896	6.169362329788783	27	34	14.457348992984745	Male	Yes	Lower	01-May
10	138	29	38	49	15.2	Male	Yes	Middle	Nov-15
10	161	60	72.30257480931296	52	23.1	Female	Yes	Lower	Nov-15
11	160	58	48	58	22.7	Female	Yes	Upper	Nov-15
11	151	33	68.34513327113928	49.33437344711929	14.5	Male	Yes	Upper	Nov-15
11	87	13	29	36	17.2	Male	Yes	Upper	01-May
11	163	41	43	50	15.4	Male	Yes	Middle	Above 15
11	122	26	43	54	17.5	Female	Yes	Middle	Nov-15
11	166	56	60	61	20.3	Female	No	Middle	Above 15
11	72	8	29	37	15.4	Male	Yes	Upper	01-May
11	134.73954005885545	26	37	40	14.313261070698292	Female	No	Lower	Nov-15
12	135	37	67.03896471027838	67	20.3	Female	Yes	Upper	Nov-15
12	184.3074338278373	70	79.55033881	58.971556181447326	23.534005390710018	Female	Yes	Middle	Above 15
12	105	13	28	31	11.8	Female	Yes	Middle	01-May
12	84	9	27	33	12.8	Male	Yes	Lower	01-May
13	86.02081269902192	9	36	36.815782201566215	14.465070947976445	Male	Yes	Upper	01-May
13	131.6561786485845	28	40	46	15.42992662	Male	Yes	Middle	06-Oct
13	73	9	27	33	16.9	Male	Yes	Lower	01-May
13	164	40	40	56	14.9	Male	Yes	Lower	Above 15
13	85	12	29	38	16.6	Male	Yes	Upper	01-May
14	122.95930258608335	26.340261233405187	38	45	15.878962430533369	Female	Yes	Upper	06-Oct
14	94	14	35	38	15.8	Male	Yes	Middle	01-May
14	117	20	37	40	14.6	Female	Yes	Lower	01-May
14	147	34	37	40	15.7	Male	Yes	Lower	Nov-15
15	170	52	44	44	18	Male	Yes	Middle	Above 15
15	94	12	24	31	13.6	Male	Yes	Middle	01-May
15	143.40980593522113	29	36	47.68326874994639	14.27548929403793	Male	Yes	Middle	Nov-15
15	154	34	1975	57	14.3	Male	Yes	Middle	Above 15
15	118	20	58.895756565461234	43.010887494101226	14.4	Female	Yes	Middle	06-Oct
15	112	19	55.27715885877221	27	15.1	Female	Yes	Lower	01-May
15	163.29114828904832	43	55	51	16.57093688223725	Male	Yes	Upper	Above 15
16	137	40	35	44	21.3	Female	Yes	Upper	Nov-15
16	112.23463836671864	20	6	37	15.012177448563817	Female	Yes	Middle	06-Oct
16	153	39	32	44	16.7	Male	No	Middle	Above 15
16	113	20.37392347192562	32	36	15.003328348452712	Female	Yes	Middle	06-Oct
16	112.30343986760334	21	57.34978801	42.24179505367223	15.41458163093758	Male	Yes	Middle	06-Oct
16	154	49	46	46	20.7	Male	No	Lower	Nov-15
16	124	25	40	50	16.3	Male	Yes	Lower	06-Oct
16	120	23	40	43	16	Male	Yes	Lower	06-Oct
17	105	14	58	56	12.7	Male	Yes	Upper	01-May
17	141	31	48	57	15.6	Male	Yes	Middle	Nov-15
17	165	56	45	50	20.6	Male	Yes	Middle	Above 15
17	112	21	37	43	16.7	Female	Yes	Upper	01-May
17	112.5213295270845	21.35022953493356	28	35	15.34046892566962	Female	Yes	Upper	06-Oct
17	90	13	23	38.01159680112649	16	Male	Yes	Middle	01-May
18	125	28	61.20226120325928	45.12775998565781	17.9	Female	Yes	Middle	06-Oct
